# Supplementary material for: Connections between cross-tissue and intra-tissue biomarkers of aging biology in older adults
Source: Epigenetics Commun. Author manuscript; Available in PMC 2023 Nov 30. (PMC10688599; doi:10.1186/s43682-023-00022-4)
Supplement: Supplementary Material [file NIHMS1944763-supplement-Supplementary_Material.xlsx]

## Sheet: Supplementary table 1
Supplementary table 1. Weighted population characteristics
Characteristic	Summary (Weighted)
Chronological age, mean (SE) 1	67 (0.17)
Female, %	54 (0.003)
Time difference, mean (SE)2	8 (0.009)
Race
African American, N (%)	9 (0.005)
Self-reported health
Excellent	10 (0.003)
Very good	30 (0.005)
Good	31 (0.005)
Fair	19 (0.004)
Poor	8 (0.003)
Biomarkers3
Saliva-based
Telomere length, mean (SE)	1.3 (0.008)
Blood-based Physiological measure
Phenotypic Age, mean (SE)
Blood-based DNA methylation measures
Horvath, mean (SE)	65 (0.24)
Hannum, mean (SE)	54 (0.23)
Levine, mean (SE)	57 (0.23)
Skin & blood, mean (SE)	69 (0.24)
Lin, mean (SE)	58 (0.28)
Weidner, mean (SE)	67 (0.21)
Vidalbralo, mean (SE)	63 (0.15)
GrimAge, mean (SE)	68 (0.22)
1 Age at time of Telomere assessment; 2 Time difference represents time years between saliva and blood draw; 3 Biological aging measures are scaled per one year change

## Sheet: Supplementary table 2
Supplementary table 2.Cross-tissue comparisons between blood-based biomarkers of biological aging (outcome variable) and (log) saliva-based telomere length (with lowest tertile as reference and after exclusion of Telomere Length greater than 2).
Biomarkers a	bb	95% CI	P value
Physiological measure, Phenotypic Age	--
2nd tertile	-2.54	-4.55, -0.52	0.013
3rd tertile	-2.38	-4.43, -0.33	0.023
Horvath
2nd tertile	-1.21	-3.41 , 0.99	0.282
3rd tertile	-1.35	-3.61, 0.91	0.243
Hannum
2nd tertile	-1.72	-3.73, 0.29	0.094
3rd tertile	-2.12	-4.18 , -0.05	0.045
Levine
2nd tertile	-1.31	-3.57, 0.95	0.257
3rd tertile	-1.93	-4.26, 0.38	0.103
Skin & blood
2nd tertile	-1.32	-3.24, 0.58	0.173
3rd tertile	-1.57	-3.53, 0.38	0.116
Lin
2nd tertile	-0.02	-2.58, 2.54	0.987
3rd tertile	-2.84	-5.48, -0.20	0.035
Weidner
2nd tertile	-1.11	-3.94, 1.71	0.438
3rd tertile	-3.27	-6.18, -0.36	0.027
Vidalbralo
2nd tertile	-1.33	-2.78, 0.12	0.073
3rd tertile	-1.62	-3.12, -0.13	0.033
Grim Age
2nd tertile	-1.96	-3.79, -0.13	0.036
3rd tertile	-3.08	-4.96, -1.20	0.001
a Measures per tertile increase in telomere length with lowest tertile as reference; b Models adjusted for sex and chronological age difference (at time of telomere measurement and blood measurements).

## Sheet: Supplementary Table 3
Supplementary Table 3. Summary of Physiology Biomarkers
Biomarker	Median	Interquartile Range
ALBUMIN - G/DL	3.9	3.7 , 4.1
CREATININE - MG/DL	0.8	0.74, 1.07
GLUCOSE, FASTING - MG/DL	98	89.0, 116.0
[Log] CRP	0.7	0.09, 1.49
PERCENT LYMPHOCYTES - %	28.2	22.6, 34.0
MEAN CORPUSCULAR VOLUME - FL	94	90.0, 97.0
RED CELL DISTRIBUTION WIDTH - %	13.8	13.2, 14.7
ALKALINE PHOSPHATASE - U/L	78	64.0, 92.0
WHITE BLOOD CELL COUNT - 10E9/L	6.4	5.4, 7.8

## Sheet: Supplementary Table 4
Supplementary table 4 Correlation coefficients of the relationship between physiology, saliva-based telomere length and DNA methylation biomarkers.
Physiology Biomarkers
		Albumin				Creatinine			Glucose			C-reactive protein1			Lymphocyte percent			Mean corpuscular volume			Red blood cell distribution width			Alkaline Phosphatase			White blood cell count
Biomarkers		CC		P	P2	CC	P	P2	CC	P	P2	CC	P	P2	CC	P	P2	CC	P	P2	CC	P	P2	CC	P	P2	CC	P	P2
Telomere Length		-0.0048		0.8121	1	0.0306	0.1334	1	0.0193	0.3442	1	-0.0035	0.8643	1	0.0346	0.09	1	-0.084	<0.001	0.003	0.0148	0.4693	1	-0.0012	0.9527	1	0.0344	0.0919	1
Horvath		-0.0681		0.029	1	0.2293	<0.001	<0.001	0.0638	0.0409	1	0.0355	0.2552	1	-0.1694	<0.001	<0.001	0.1267	<0.001	0.004	0.1088	0.0005	0.042	-0.0057	0.8545	1	0.0564	0.0706	1
Hannum		-0.1266		<0.001	0.004	0.2898	<0.001	<0.001	0.0846	0.0066	0.603	0.0666	0.0326	1	-0.3472	<0.001	<0.001	0.164	<0.001	<0.001	0.1249	<0.001	0.005	0.0011	0.9714	1	0.0978	0.0017	0.153
Levine		-0.1774		<0.001	<0.001	0.2445	<0.001	<0.001	0.1017	0.0011	0.098	0.1617	<0.001	<0.001	-0.3116	<0.001	<0.001	0.1845	<0.001	<0.001	0.1523	<0.001	<0.001	0.0586	0.0603	1	0.1164	<0.001	0.016
Skin & blood		-0.1092		0.0005	0.041	0.2705	<0.001	<0.001	0.0537	0.0853	1	0.0072	0.8177	1	-0.2168	<0.001	<0.001	0.1402	<0.001	<0.001	0.1007	0.0012	0.111	-0.001	0.9748	1	0.0019	0.9524	1
Lin		-0.1243		0.0001	0.005	0.2356	<0.001	<0.001	0.0483	0.1218	1	0.081	0.0093	0.847	-0.2872	<0.001	<0.001	0.143	<0.001	<0.001	0.0959	0.0021	0.189	0.003	0.9241	1	0.0792	0.011	1
Weidner		-0.0864		0.0055	0.503	0.1095	0.0004	0.039	0.0318	0.3082	1	0.0029	0.9262	1	-0.0975	0.0017	0.1579	0.1285	<0.001	0.003	0.0818	0.0086	0.785	0.0019	0.9514	1	0.0485	0.1203	1
Vidalbralo		-0.0943		0.0024	0.503	0.2243	<0.001	<0.001	0.0835	0.0074	0.672	0.0653	0.0363	1	-0.3707	<0.001	<0.001	0.1275	<0.001	0.003	0.1266	<0.001	0.004	0.0138	0.658	1	0.0815	0.0089	0.812
Grim Age		-0.1854		<0.001	<0.001	0.3215	<0.001	<0.001	0.0957	0.0021	0.193	0.1437	<0.001	<0.001	-0.3712	<0.001	<0.001	0.1672	<0.001	<0.001	0.1879	<0.001	<0.001	0.0244	0.4337	1	0.1403	<0.001	<0.001
CC: Correlation coefficient; 1 [log] C-reactive protein; 2 Bonferroni corrected P value
